# Supplementary material for: Human-like monocular depth biases in deep neural networks
Source: PLoS Comput Biol. 2025 Aug 19;21(8):e1013020. doi: 10.1371/journal.pcbi.1013020 (PMC12380331; doi:10.1371/journal.pcbi.1013020)
Supplement: S1 Table — This list includes the pre-trained model sources of public repositories in addition to Table 2. (CSV) [file pcbi.1013020.s009.csv]

Models	Strategy	Backbone	Dataset			Size	Source
			NYUv2	KITTI	Others
AdaBins-cn-K	supervised	CNN	-	✓	-	78257238	https://github.com/shariqfarooq123/AdaBins
AdaBins-cn-N	supervised	CNN	✓	-	-	78257238	https://github.com/shariqfarooq123/AdaBins
BinsFormer-tf-49M-N	supervised	Transformer	✓	-	-	49231191	https://github.com/zhyever/Monocular-Depth-Estimation-Toolbox
BinsFormer-tf-255M-N	supervised	Transformer	✓	-	-	254625329	https://github.com/zhyever/Monocular-Depth-Estimation-Toolbox
BTS-cn-K	supervised	CNN	-	✓	-	47481969	https://github.com/cleinc/bts
BTS-cn-N	supervised	CNN	✓	-	-	47481969	https://github.com/cleinc/bts
Depth-Anything-tf-25M	hybrid (semantic)	Transformer	-	-	14 datasets	24785089	https://github.com/LiheYoung/Depth-Anything
Depth-Anything-tf-97M	hybrid (semantic)	Transformer	-	-	14 datasets	97470785	https://github.com/LiheYoung/Depth-Anything
Depth-Anything-tf-335M	hybrid (semantic)	Transformer	-	-	14 datasets	335315649	https://github.com/LiheYoung/Depth-Anything
DepthFormer-hy-48M-N	supervised	hybrid	✓	-	-	47612029	https://github.com/zhyever/Monocular-Depth-Estimation-Toolbox
DepthFormer-hy-274M-K	supervised	hybrid	-	✓	-	273732631	https://github.com/zhyever/Monocular-Depth-Estimation-Toolbox
DepthFormer-hy-274M-N	supervised	hybrid	✓	-	-	273732631	https://github.com/zhyever/Monocular-Depth-Estimation-Toolbox
DINOv2-tf-111M-K	hybrid (semantic)	Transformer	-	✓	1.2B data	110774401	https://github.com/facebookresearch/dinov2
DINOv2-tf-111M-N	hybrid (semantic)	Transformer	✓	-	1.2B data	110774401	https://github.com/facebookresearch/dinov2
DINOv2-tf-339M-K	hybrid (semantic)	Transformer	-	✓	1.2B data	338558657	https://github.com/facebookresearch/dinov2
DINOv2-tf-339M-N	hybrid (semantic)	Transformer	✓	-	1.2B data	338558657	https://github.com/facebookresearch/dinov2
DINOv2-tf-1198M-K	hybrid (semantic)	Transformer	-	✓	1.2B data	1198281537	https://github.com/facebookresearch/dinov2
DINOv2-tf-1198M-N	hybrid (semantic)	Transformer	✓	-	1.2B data	1198281537	https://github.com/facebookresearch/dinov2
DistDepth-cn	hybrid (disparity)	CNN	-	✓	3 datasets	69206908	https://github.com/facebookresearch/DistDepth
Eigen2014-cn	supervised	CNN	✓	-	-	240833218	https://github.com/OwenHua666/Depth-Map-Prediction-from-a-Single-Image-using-a-Multi-Scale-Deep-Network
EVP-df	generative	Diffusion	✓	-	-	933814544	https://github.com/lavreniuk/evp
GasMono-tf	self-supervised	Transformer	✓	-	-	28000697	https://github.com/zxcqlf/GasMono
GLPDepth-hy	supervised	hybrid	✓	-	-	61220903	https://github.com/vinvino02/GLPDepth
IndoorDepth-cn	self-supervised	CNN	✓	-	-	14840507	https://github.com/fcntes/IndoorDepth
Marigold-df	generative	Diffusion	-	-	Hypersim, Virtual KITTI	1289963947	https://github.com/prs-eth/marigold
Metric3D-cn	supervised	CNN	-	-	11 datasets	203243090	https://github.com/yvanyin/metric3d
MiDaS-tf-BEiT-B384-112M	supervised	Transformer	-	-	10 datasets	111531689	https://github.com/isl-org/MiDaS
MiDaS-tf-BEiT-L384-344M	supervised	Transformer	-	-	10 datasets	344338601	https://github.com/isl-org/MiDaS
MiDaS-tf-BEiT-L512-345M	supervised	Transformer	-	-	10 datasets	345014441	https://github.com/isl-org/MiDaS
MiDaS-tf-LeViT-224-51M	supervised	Transformer	-	-	10 datasets	50630837	https://github.com/isl-org/MiDaS
MiDaS-tf-NextViT-L384-72M	supervised	Transformer	-	-	10 datasets	72260713	https://github.com/isl-org/MiDaS
MiDaS-tf-Swin-L384-213M	supervised	Transformer	-	-	10 datasets	213407453	https://github.com/isl-org/MiDaS
MiDaS-tf-Swin2-B384-102M	supervised	Transformer	-	-	10 datasets	102378913	https://github.com/isl-org/MiDaS
MiDaS-tf-Swin2-L384-213M	supervised	Transformer	-	-	10 datasets	213411869	https://github.com/isl-org/MiDaS
MiDaS-tf-Swin2-T256-42M	supervised	Transformer	-	-	10 datasets	41701331	https://github.com/isl-org/MiDaS
MiDaS-hy-H384-123M	supervised	hybrid	-	-	10 datasets	123146985	https://github.com/isl-org/MiDaS
MiDaS-hy-H384-123M-K	supervised	hybrid	-	✓	10 datasets	123146985	https://github.com/isl-org/DPT
MiDaS-hy-H384-123M-N	supervised	hybrid	✓	-	10 datasets	123146985	https://github.com/isl-org/DPT
MiDaS-cn-L384-344M	supervised	CNN	-	-	10 datasets	344055465	https://github.com/isl-org/MiDaS
MiDaSv21-cn-L384-105M	supervised	CNN	-	-	6 datasets	105362945	https://github.com/isl-org/MiDaS
MiDaSv21-cn-S256-21M	supervised	CNN	-	-	6 datasets	21320545	https://github.com/isl-org/MiDaS
MIM-tf-87M	supervised	Transformer	✓	-	-	87219257	https://github.com/SwinTransformer/MIM-Depth-Estimation
MIM-tf-195M	supervised	Transformer	✓	-	-	195797493	https://github.com/SwinTransformer/MIM-Depth-Estimation
NeWCRFs-tf-K	supervised	Transformer	-	✓	-	270444877	https://github.com/aliyun/NeWCRFs
NeWCRFs-tf-N	supervised	Transformer	✓	-	-	270444877	https://github.com/aliyun/NeWCRFs
Omnidata-tf	supervised	Transformer	-	-	7 datasets	123146985	https://github.com/EPFL-VILAB/omnidata
P2Net-cn-3frames	self-supervised	CNN	✓	-	-	14840217	https://github.com/svip-lab/Indoor-SfMLearner
P2Net-cn-5frames	self-supervised	CNN	✓	-	-	14840217	https://github.com/svip-lab/Indoor-SfMLearner
PackNet-cn	self-supervised	CNN	-	✓	-	128294020	https://github.com/TRI-ML/vidar
SCDepth-v1-cn-D	self-supervised	CNN	-	-	DDAD	14842236	https://github.com/JiawangBian/sc_depth_pl
SCDepth-v1-cn-K	self-supervised	CNN	-	✓	-	14842236	https://github.com/JiawangBian/sc_depth_pl
SCDepth-v2-cn-N	self-supervised	CNN	✓	-	-	14842236	https://github.com/JiawangBian/sc_depth_pl
SCDepth-v3-cn-B	hybrid (disparity)	CNN	-	-	Bonn	14842236	https://github.com/JiawangBian/sc_depth_pl
SCDepth-v3-cn-D	hybrid (disparity)	CNN	-	-	DDAD	14842236	https://github.com/JiawangBian/sc_depth_pl
SCDepth-v3-cn-K	hybrid (disparity)	CNN	-	✓	-	14842236	https://github.com/JiawangBian/sc_depth_pl
SCDepth-v3-cn-N	hybrid (disparity)	CNN	✓	-	-	14842236	https://github.com/JiawangBian/sc_depth_pl
SCDepth-v3-cn-T	hybrid (disparity)	CNN	-	-	TUM	14842236	https://github.com/JiawangBian/sc_depth_pl
StructDepth-cn	self-supervised	CNN	✓	-	-	14840217	https://github.com/sjtu-visys/structdepth
TrainFlow-cn	self-supervised	CNN	✓	-	-	19974541	https://github.com/B1ueber2y/TrianFlow
TransDepth-hy	supervised	hybrid	✓	-	-	247399587	https://github.com/ygjwd12345/TransDepth
ZeroDepth-tf	supervised	Transformer	-	-	5 datasets	232591380	https://github.com/TRI-ML/vidar
ZoeDepth-tf-K	supervised	Transformer	-	✓	10 datasets	344820487	https://github.com/isl-org/ZoeDepth
ZoeDepth-tf-N	supervised	Transformer	✓	-	10 datasets	344816746	https://github.com/isl-org/ZoeDepth
ZoeDepth-tf-NK	supervised	Transformer	✓	✓	10 datasets	346100355	https://github.com/isl-org/ZoeDepth
